# Supplementary material for: An Extended, Boolean Model of the Septation Initiation Network in S.Pombe Provides Insights into Its Regulation
Source: PLoS One. 2015 Aug 5;10(8):e0134214. doi: 10.1371/journal.pone.0134214 (PMC4526654; doi:10.1371/journal.pone.0134214)
Supplement: S1 File — The final model in genYsis format can be used for any combination of in silico experiments using the genYsis software. (ZIP) [file pone.0134214.s001.zip]

Archive with 3 entries (2 files):
- S1 File.net
- __MACOSX/
- __MACOSX/._S1 File.net
