# Supplementary material for: An Extended, Boolean Model of the Septation Initiation Network in S.Pombe Provides Insights into Its Regulation
Source: PLoS One. 2015 Aug 5;10(8):e0134214. doi: 10.1371/journal.pone.0134214 (PMC4526654; doi:10.1371/journal.pone.0134214)
Supplement: S1 File — The final model in genYsis format can be used for any combination of in silico experiments using the genYsis software. (ZIP) [file pone.0134214.s001.zip › S1 File.net]

byr4&cdc16 -> byr4-cdc16
byr4-cdc16 -| spg1
spg1&cdc11 -> cdc7
nak1 -> orb6
pmo25 -> nak1
etd1 -> spg1
cdc11&cdc7&^SIP -> sid2-mob1
cdc7 -> sid2-mob1
ras1 -> scd1
cdc7 -> cdc11
cdc7 -> pmo25
cdc14-sid1 -> pmo25
sid4 -> cdc11
cdc11 -> cdc16
cdc11 -> spg1
sid2-mob1 -> flp1
scd1 -> cdc42
gef1 -> cdc42
ppc89 -> sid4
^cdc42 -> byr4
cdc42 -> pak1
pak1 -> orb6
orb6 -> gef1
pak1 -> pom1
pom1 -| Rga4
Rga4 -| cdc42
sid4 -> plo1
sid4&CK1 -> dma1
sid4&dma1 -| plo1
cdk-H&ppc89 -> SIP
cdk-0 -| SIP
cdk-0 -> flp1
cdk-H -| flp1
cdk-L -| plo1
cdk-H -> plo1
sid2-mob1&^cdk-H -> nak1
cdk-H -> fin1
fin1 -| cdc16
flp1&sid4 -> cdc11
cdc7 -> cdc14-sid1
cdk-H -| cdc14-sid1
cdk-L&plo1 -| byr4
cdk-L -> byr4
