# Supplementary material for: An Extended, Boolean Model of the Septation Initiation Network in S.Pombe Provides Insights into Its Regulation
Source: PLoS One. 2015 Aug 5;10(8):e0134214. doi: 10.1371/journal.pone.0134214 (PMC4526654; doi:10.1371/journal.pone.0134214)
Supplement: S2 File — The final model in SBML qual format can be used to perform additional analyses in most qualitative modeling platforms. (ZIP) [file pone.0134214.s002.zip]

Archive with 3 entries (2 files):
- S2 File.sbml
- __MACOSX/
- __MACOSX/._S2 File.sbml
