# Supplementary material for: An Extended, Boolean Model of the Septation Initiation Network in S.Pombe Provides Insights into Its Regulation
Source: PLoS One. 2015 Aug 5;10(8):e0134214. doi: 10.1371/journal.pone.0134214 (PMC4526654; doi:10.1371/journal.pone.0134214)
Supplement: S2 File — The final model in SBML qual format can be used to perform additional analyses in most qualitative modeling platforms. (ZIP) [file pone.0134214.s002.zip › S2 File.sbml]

<?xml version='1.0' encoding='UTF-8' standalone='no'?>
<sbml xmlns="http://www.sbml.org/sbml/level3/version1/core" layout:required="false" level="3" qual:required="true" xmlns:layout="http://www.sbml.org/sbml/level3/version1/layout/version1" version="1" xmlns:qual="http://www.sbml.org/sbml/level3/version1/qual/version1">
  <model id="model_id">
    <layout:listOfLayouts xmlns:layout="http://www.sbml.org/sbml/level3/version1/layout/version1" xmlns:xsi="http://www.w3.org/2001/XMLSchema-instance">
      <layout:layout>
        <layout:listOfSpeciesGlyphs>
          <layout:speciesGlyph layout:species="AND1">
            <layout:boundingBox>
              <layout:position layout:x="10" layout:y="75"/>
              <layout:dimensions layout:height="25" layout:width="45"/>
            </layout:boundingBox>
          </layout:speciesGlyph>
          <layout:speciesGlyph layout:species="AND10">
            <layout:boundingBox>
              <layout:position layout:x="85" layout:y="75"/>
              <layout:dimensions layout:height="25" layout:width="45"/>
            </layout:boundingBox>
          </layout:speciesGlyph>
          <layout:speciesGlyph layout:species="AND11">
            <layout:boundingBox>
              <layout:position layout:x="160" layout:y="75"/>
              <layout:dimensions layout:height="25" layout:width="45"/>
            </layout:boundingBox>
          </layout:speciesGlyph>
          <layout:speciesGlyph layout:species="AND2">
            <layout:boundingBox>
              <layout:position layout:x="235" layout:y="75"/>
              <layout:dimensions layout:height="25" layout:width="45"/>
            </layout:boundingBox>
          </layout:speciesGlyph>
          <layout:speciesGlyph layout:species="AND3">
            <layout:boundingBox>
              <layout:position layout:x="310" layout:y="75"/>
              <layout:dimensions layout:height="25" layout:width="45"/>
            </layout:boundingBox>
          </layout:speciesGlyph>
          <layout:speciesGlyph layout:species="AND4">
            <layout:boundingBox>
              <layout:position layout:x="385" layout:y="75"/>
              <layout:dimensions layout:height="25" layout:width="45"/>
            </layout:boundingBox>
          </layout:speciesGlyph>
          <layout:speciesGlyph layout:species="AND5">
            <layout:boundingBox>
              <layout:position layout:x="460" layout:y="75"/>
              <layout:dimensions layout:height="25" layout:width="45"/>
            </layout:boundingBox>
          </layout:speciesGlyph>
          <layout:speciesGlyph layout:species="AND6">
            <layout:boundingBox>
              <layout:position layout:x="535" layout:y="75"/>
              <layout:dimensions layout:height="25" layout:width="45"/>
            </layout:boundingBox>
          </layout:speciesGlyph>
          <layout:speciesGlyph layout:species="AND7">
            <layout:boundingBox>
              <layout:position layout:x="610" layout:y="75"/>
              <layout:dimensions layout:height="25" layout:width="45"/>
            </layout:boundingBox>
          </layout:speciesGlyph>
          <layout:speciesGlyph layout:species="AND9">
            <layout:boundingBox>
              <layout:position layout:x="685" layout:y="75"/>
              <layout:dimensions layout:height="25" layout:width="45"/>
            </layout:boundingBox>
          </layout:speciesGlyph>
          <layout:speciesGlyph layout:species="CK1">
            <layout:boundingBox>
              <layout:position layout:x="10" layout:y="10"/>
              <layout:dimensions layout:height="25" layout:width="45"/>
            </layout:boundingBox>
          </layout:speciesGlyph>
          <layout:speciesGlyph layout:species="Rga4">
            <layout:boundingBox>
              <layout:position layout:x="42" layout:y="140"/>
              <layout:dimensions layout:height="25" layout:width="45"/>
            </layout:boundingBox>
          </layout:speciesGlyph>
          <layout:speciesGlyph layout:species="SIP">
            <layout:boundingBox>
              <layout:position layout:x="117" layout:y="140"/>
              <layout:dimensions layout:height="25" layout:width="45"/>
            </layout:boundingBox>
          </layout:speciesGlyph>
          <layout:speciesGlyph layout:species="byr4">
            <layout:boundingBox>
              <layout:position layout:x="192" layout:y="140"/>
              <layout:dimensions layout:height="25" layout:width="45"/>
            </layout:boundingBox>
          </layout:speciesGlyph>
          <layout:speciesGlyph layout:species="byr4cdc16">
            <layout:boundingBox>
              <layout:position layout:x="267" layout:y="140"/>
              <layout:dimensions layout:height="25" layout:width="45"/>
            </layout:boundingBox>
          </layout:speciesGlyph>
          <layout:speciesGlyph layout:species="cdc11">
            <layout:boundingBox>
              <layout:position layout:x="342" layout:y="140"/>
              <layout:dimensions layout:height="25" layout:width="45"/>
            </layout:boundingBox>
          </layout:speciesGlyph>
          <layout:speciesGlyph layout:species="cdc14sid1">
            <layout:boundingBox>
              <layout:position layout:x="417" layout:y="140"/>
              <layout:dimensions layout:height="25" layout:width="45"/>
            </layout:boundingBox>
          </layout:speciesGlyph>
          <layout:speciesGlyph layout:species="cdc16">
            <layout:boundingBox>
              <layout:position layout:x="492" layout:y="140"/>
              <layout:dimensions layout:height="25" layout:width="45"/>
            </layout:boundingBox>
          </layout:speciesGlyph>
          <layout:speciesGlyph layout:species="cdc42">
            <layout:boundingBox>
              <layout:position layout:x="567" layout:y="140"/>
              <layout:dimensions layout:height="25" layout:width="45"/>
            </layout:boundingBox>
          </layout:speciesGlyph>
          <layout:speciesGlyph layout:species="cdc7">
            <layout:boundingBox>
              <layout:position layout:x="642" layout:y="140"/>
              <layout:dimensions layout:height="25" layout:width="45"/>
            </layout:boundingBox>
          </layout:speciesGlyph>
          <layout:speciesGlyph layout:species="cdk0">
            <layout:boundingBox>
              <layout:position layout:x="85" layout:y="10"/>
              <layout:dimensions layout:height="25" layout:width="45"/>
            </layout:boundingBox>
          </layout:speciesGlyph>
          <layout:speciesGlyph layout:species="cdkH">
            <layout:boundingBox>
              <layout:position layout:x="160" layout:y="10"/>
              <layout:dimensions layout:height="25" layout:width="45"/>
            </layout:boundingBox>
          </layout:speciesGlyph>
          <layout:speciesGlyph layout:species="cdkL">
            <layout:boundingBox>
              <layout:position layout:x="235" layout:y="10"/>
              <layout:dimensions layout:height="25" layout:width="45"/>
            </layout:boundingBox>
          </layout:speciesGlyph>
          <layout:speciesGlyph layout:species="dma1">
            <layout:boundingBox>
              <layout:position layout:x="717" layout:y="140"/>
              <layout:dimensions layout:height="25" layout:width="45"/>
            </layout:boundingBox>
          </layout:speciesGlyph>
          <layout:speciesGlyph layout:species="etd1">
            <layout:boundingBox>
              <layout:position layout:x="310" layout:y="10"/>
              <layout:dimensions layout:height="25" layout:width="45"/>
            </layout:boundingBox>
          </layout:speciesGlyph>
          <layout:speciesGlyph layout:species="fin1">
            <layout:boundingBox>
              <layout:position layout:x="10" layout:y="205"/>
              <layout:dimensions layout:height="25" layout:width="45"/>
            </layout:boundingBox>
          </layout:speciesGlyph>
          <layout:speciesGlyph layout:species="flp1">
            <layout:boundingBox>
              <layout:position layout:x="85" layout:y="205"/>
              <layout:dimensions layout:height="25" layout:width="45"/>
            </layout:boundingBox>
          </layout:speciesGlyph>
          <layout:speciesGlyph layout:species="gef1">
            <layout:boundingBox>
              <layout:position layout:x="160" layout:y="205"/>
              <layout:dimensions layout:height="25" layout:width="45"/>
            </layout:boundingBox>
          </layout:speciesGlyph>
          <layout:speciesGlyph layout:species="nak1">
            <layout:boundingBox>
              <layout:position layout:x="235" layout:y="205"/>
              <layout:dimensions layout:height="25" layout:width="45"/>
            </layout:boundingBox>
          </layout:speciesGlyph>
          <layout:speciesGlyph layout:species="orb6">
            <layout:boundingBox>
              <layout:position layout:x="310" layout:y="205"/>
              <layout:dimensions layout:height="25" layout:width="45"/>
            </layout:boundingBox>
          </layout:speciesGlyph>
          <layout:speciesGlyph layout:species="pak1">
            <layout:boundingBox>
              <layout:position layout:x="385" layout:y="205"/>
              <layout:dimensions layout:height="25" layout:width="45"/>
            </layout:boundingBox>
          </layout:speciesGlyph>
          <layout:speciesGlyph layout:species="plo1">
            <layout:boundingBox>
              <layout:position layout:x="460" layout:y="205"/>
              <layout:dimensions layout:height="25" layout:width="45"/>
            </layout:boundingBox>
          </layout:speciesGlyph>
          <layout:speciesGlyph layout:species="pmo25">
            <layout:boundingBox>
              <layout:position layout:x="535" layout:y="205"/>
              <layout:dimensions layout:height="25" layout:width="45"/>
            </layout:boundingBox>
          </layout:speciesGlyph>
          <layout:speciesGlyph layout:species="pom1">
            <layout:boundingBox>
              <layout:position layout:x="610" layout:y="205"/>
              <layout:dimensions layout:height="25" layout:width="45"/>
            </layout:boundingBox>
          </layout:speciesGlyph>
          <layout:speciesGlyph layout:species="ppc89">
            <layout:boundingBox>
              <layout:position layout:x="385" layout:y="10"/>
              <layout:dimensions layout:height="25" layout:width="45"/>
            </layout:boundingBox>
          </layout:speciesGlyph>
          <layout:speciesGlyph layout:species="ras1">
            <layout:boundingBox>
              <layout:position layout:x="460" layout:y="10"/>
              <layout:dimensions layout:height="25" layout:width="45"/>
            </layout:boundingBox>
          </layout:speciesGlyph>
          <layout:speciesGlyph layout:species="scd1">
            <layout:boundingBox>
              <layout:position layout:x="685" layout:y="205"/>
              <layout:dimensions layout:height="25" layout:width="45"/>
            </layout:boundingBox>
          </layout:speciesGlyph>
          <layout:speciesGlyph layout:species="sid2mob1">
            <layout:boundingBox>
              <layout:position layout:x="42" layout:y="270"/>
              <layout:dimensions layout:height="25" layout:width="45"/>
            </layout:boundingBox>
          </layout:speciesGlyph>
          <layout:speciesGlyph layout:species="sid4">
            <layout:boundingBox>
              <layout:position layout:x="117" layout:y="270"/>
              <layout:dimensions layout:height="25" layout:width="45"/>
            </layout:boundingBox>
          </layout:speciesGlyph>
          <layout:speciesGlyph layout:species="spg1">
            <layout:boundingBox>
              <layout:position layout:x="192" layout:y="270"/>
              <layout:dimensions layout:height="25" layout:width="45"/>
            </layout:boundingBox>
          </layout:speciesGlyph>
        </layout:listOfSpeciesGlyphs>
      </layout:layout>
    </layout:listOfLayouts>
    <qual:listOfQualitativeSpecies xmlns:qual="http://www.sbml.org/sbml/level3/version1/qual/version1">
      <qual:qualitativeSpecies qual:maxLevel="1" qual:compartment="comp1" qual:id="AND1"/>
      <qual:qualitativeSpecies qual:maxLevel="1" qual:compartment="comp1" qual:id="AND10"/>
      <qual:qualitativeSpecies qual:maxLevel="1" qual:compartment="comp1" qual:id="AND11"/>
      <qual:qualitativeSpecies qual:maxLevel="1" qual:compartment="comp1" qual:id="AND2"/>
      <qual:qualitativeSpecies qual:maxLevel="1" qual:compartment="comp1" qual:id="AND3"/>
      <qual:qualitativeSpecies qual:maxLevel="1" qual:compartment="comp1" qual:id="AND4"/>
      <qual:qualitativeSpecies qual:maxLevel="1" qual:compartment="comp1" qual:id="AND5"/>
      <qual:qualitativeSpecies qual:maxLevel="1" qual:compartment="comp1" qual:id="AND6"/>
      <qual:qualitativeSpecies qual:maxLevel="1" qual:compartment="comp1" qual:id="AND7"/>
      <qual:qualitativeSpecies qual:maxLevel="1" qual:compartment="comp1" qual:id="AND9"/>
      <qual:qualitativeSpecies qual:maxLevel="1" qual:compartment="comp1" qual:id="CK1"/>
      <qual:qualitativeSpecies qual:maxLevel="1" qual:compartment="comp1" qual:id="Rga4"/>
      <qual:qualitativeSpecies qual:maxLevel="1" qual:compartment="comp1" qual:id="SIP"/>
      <qual:qualitativeSpecies qual:maxLevel="1" qual:compartment="comp1" qual:id="byr4"/>
      <qual:qualitativeSpecies qual:maxLevel="1" qual:compartment="comp1" qual:id="byr4cdc16"/>
      <qual:qualitativeSpecies qual:maxLevel="1" qual:compartment="comp1" qual:id="cdc11"/>
      <qual:qualitativeSpecies qual:maxLevel="1" qual:compartment="comp1" qual:id="cdc14sid1"/>
      <qual:qualitativeSpecies qual:maxLevel="1" qual:compartment="comp1" qual:id="cdc16"/>
      <qual:qualitativeSpecies qual:maxLevel="1" qual:compartment="comp1" qual:id="cdc42"/>
      <qual:qualitativeSpecies qual:maxLevel="1" qual:compartment="comp1" qual:id="cdc7"/>
      <qual:qualitativeSpecies qual:maxLevel="1" qual:compartment="comp1" qual:id="cdk0"/>
      <qual:qualitativeSpecies qual:maxLevel="1" qual:compartment="comp1" qual:id="cdkH"/>
      <qual:qualitativeSpecies qual:maxLevel="1" qual:compartment="comp1" qual:id="cdkL"/>
      <qual:qualitativeSpecies qual:maxLevel="1" qual:compartment="comp1" qual:id="dma1"/>
      <qual:qualitativeSpecies qual:maxLevel="1" qual:compartment="comp1" qual:id="etd1"/>
      <qual:qualitativeSpecies qual:maxLevel="1" qual:compartment="comp1" qual:id="fin1"/>
      <qual:qualitativeSpecies qual:maxLevel="1" qual:compartment="comp1" qual:id="flp1"/>
      <qual:qualitativeSpecies qual:maxLevel="1" qual:compartment="comp1" qual:id="gef1"/>
      <qual:qualitativeSpecies qual:maxLevel="1" qual:compartment="comp1" qual:id="nak1"/>
      <qual:qualitativeSpecies qual:maxLevel="1" qual:compartment="comp1" qual:id="orb6"/>
      <qual:qualitativeSpecies qual:maxLevel="1" qual:compartment="comp1" qual:id="pak1"/>
      <qual:qualitativeSpecies qual:maxLevel="1" qual:compartment="comp1" qual:id="plo1"/>
      <qual:qualitativeSpecies qual:maxLevel="1" qual:compartment="comp1" qual:id="pmo25"/>
      <qual:qualitativeSpecies qual:maxLevel="1" qual:compartment="comp1" qual:id="pom1"/>
      <qual:qualitativeSpecies qual:maxLevel="1" qual:compartment="comp1" qual:id="ppc89"/>
      <qual:qualitativeSpecies qual:maxLevel="1" qual:compartment="comp1" qual:id="ras1"/>
      <qual:qualitativeSpecies qual:maxLevel="1" qual:compartment="comp1" qual:id="scd1"/>
      <qual:qualitativeSpecies qual:maxLevel="1" qual:compartment="comp1" qual:id="sid2mob1"/>
      <qual:qualitativeSpecies qual:maxLevel="1" qual:compartment="comp1" qual:id="sid4"/>
      <qual:qualitativeSpecies qual:maxLevel="1" qual:compartment="comp1" qual:id="spg1"/>
    </qual:listOfQualitativeSpecies>
    <qual:listOfTransitions xmlns:qual="http://www.sbml.org/sbml/level3/version1/qual/version1">
      <qual:transition qual:id="tr_AND1">
        <qual:listOfInputs>
          <qual:input qual:qualitativeSpecies="byr4" qual:transitionEffect="none" qual:sign="positive" qual:id="tr_AND1_in_13"/>
          <qual:input qual:qualitativeSpecies="cdc16" qual:transitionEffect="none" qual:sign="positive" qual:id="tr_AND1_in_17"/>
        </qual:listOfInputs>
        <qual:listOfOutputs>
          <qual:output qual:qualitativeSpecies="AND1" qual:transitionEffect="assignmentLevel" qual:id="tr_AND1_out"/>
        </qual:listOfOutputs>
        <qual:listOfFunctionTerms>
          <qual:defaultTerm qual:resultLevel="0">
          </qual:defaultTerm>
          <qual:functionTerm qual:resultLevel="1">
            <math xmlns="http://www.w3.org/1998/Math/MathML">            
              <apply>
                <or/>
                <apply>
                  <and/>
                  <apply>
                    <eq/>
                    <ci> byr4 </ci>
                    <cn type="integer"> 0 </cn>
                  </apply>
                  <apply>
                    <eq/>
                    <ci> cdc16 </ci>
                    <cn type="integer"> 1 </cn>
                  </apply>
                </apply>
                <apply>
                  <eq/>
                  <ci> byr4 </ci>
                  <cn type="integer"> 1 </cn>
                </apply>
              </apply>
            </math>
                    </qual:functionTerm>
        </qual:listOfFunctionTerms>
      </qual:transition>
      <qual:transition qual:id="tr_AND10">
        <qual:listOfInputs>
          <qual:input qual:qualitativeSpecies="flp1" qual:transitionEffect="none" qual:sign="positive" qual:id="tr_AND10_in_26"/>
          <qual:input qual:qualitativeSpecies="sid4" qual:transitionEffect="none" qual:sign="positive" qual:id="tr_AND10_in_38"/>
        </qual:listOfInputs>
        <qual:listOfOutputs>
          <qual:output qual:qualitativeSpecies="AND10" qual:transitionEffect="assignmentLevel" qual:id="tr_AND10_out"/>
        </qual:listOfOutputs>
        <qual:listOfFunctionTerms>
          <qual:defaultTerm qual:resultLevel="0">
          </qual:defaultTerm>
          <qual:functionTerm qual:resultLevel="1">
            <math xmlns="http://www.w3.org/1998/Math/MathML">            
              <apply>
                <or/>
                <apply>
                  <and/>
                  <apply>
                    <eq/>
                    <ci> flp1 </ci>
                    <cn type="integer"> 0 </cn>
                  </apply>
                  <apply>
                    <eq/>
                    <ci> sid4 </ci>
                    <cn type="integer"> 1 </cn>
                  </apply>
                </apply>
                <apply>
                  <eq/>
                  <ci> flp1 </ci>
                  <cn type="integer"> 1 </cn>
                </apply>
              </apply>
            </math>
                    </qual:functionTerm>
        </qual:listOfFunctionTerms>
      </qual:transition>
      <qual:transition qual:id="tr_AND11">
        <qual:listOfInputs>
          <qual:input qual:qualitativeSpecies="cdkL" qual:transitionEffect="none" qual:sign="positive" qual:id="tr_AND11_in_22"/>
          <qual:input qual:qualitativeSpecies="plo1" qual:transitionEffect="none" qual:sign="positive" qual:id="tr_AND11_in_31"/>
        </qual:listOfInputs>
        <qual:listOfOutputs>
          <qual:output qual:qualitativeSpecies="AND11" qual:transitionEffect="assignmentLevel" qual:id="tr_AND11_out"/>
        </qual:listOfOutputs>
        <qual:listOfFunctionTerms>
          <qual:defaultTerm qual:resultLevel="0">
          </qual:defaultTerm>
          <qual:functionTerm qual:resultLevel="1">
            <math xmlns="http://www.w3.org/1998/Math/MathML">            
              <apply>
                <or/>
                <apply>
                  <and/>
                  <apply>
                    <eq/>
                    <ci> cdkL </ci>
                    <cn type="integer"> 0 </cn>
                  </apply>
                  <apply>
                    <eq/>
                    <ci> plo1 </ci>
                    <cn type="integer"> 1 </cn>
                  </apply>
                </apply>
                <apply>
                  <eq/>
                  <ci> cdkL </ci>
                  <cn type="integer"> 1 </cn>
                </apply>
              </apply>
            </math>
                    </qual:functionTerm>
        </qual:listOfFunctionTerms>
      </qual:transition>
      <qual:transition qual:id="tr_AND2">
        <qual:listOfInputs>
          <qual:input qual:qualitativeSpecies="cdc11" qual:transitionEffect="none" qual:sign="positive" qual:id="tr_AND2_in_15"/>
          <qual:input qual:qualitativeSpecies="spg1" qual:transitionEffect="none" qual:sign="positive" qual:id="tr_AND2_in_39"/>
        </qual:listOfInputs>
        <qual:listOfOutputs>
          <qual:output qual:qualitativeSpecies="AND2" qual:transitionEffect="assignmentLevel" qual:id="tr_AND2_out"/>
        </qual:listOfOutputs>
        <qual:listOfFunctionTerms>
          <qual:defaultTerm qual:resultLevel="0">
          </qual:defaultTerm>
          <qual:functionTerm qual:resultLevel="1">
            <math xmlns="http://www.w3.org/1998/Math/MathML">            
              <apply>
                <or/>
                <apply>
                  <and/>
                  <apply>
                    <eq/>
                    <ci> cdc11 </ci>
                    <cn type="integer"> 0 </cn>
                  </apply>
                  <apply>
                    <eq/>
                    <ci> spg1 </ci>
                    <cn type="integer"> 1 </cn>
                  </apply>
                </apply>
                <apply>
                  <eq/>
                  <ci> cdc11 </ci>
                  <cn type="integer"> 1 </cn>
                </apply>
              </apply>
            </math>
                    </qual:functionTerm>
        </qual:listOfFunctionTerms>
      </qual:transition>
      <qual:transition qual:id="tr_AND3">
        <qual:listOfInputs>
          <qual:input qual:qualitativeSpecies="SIP" qual:transitionEffect="none" qual:sign="negative" qual:id="tr_AND3_in_12"/>
          <qual:input qual:qualitativeSpecies="cdc11" qual:transitionEffect="none" qual:sign="positive" qual:id="tr_AND3_in_15"/>
          <qual:input qual:qualitativeSpecies="cdc7" qual:transitionEffect="none" qual:sign="positive" qual:id="tr_AND3_in_19"/>
        </qual:listOfInputs>
        <qual:listOfOutputs>
          <qual:output qual:qualitativeSpecies="AND3" qual:transitionEffect="assignmentLevel" qual:id="tr_AND3_out"/>
        </qual:listOfOutputs>
        <qual:listOfFunctionTerms>
          <qual:defaultTerm qual:resultLevel="0">
          </qual:defaultTerm>
          <qual:functionTerm qual:resultLevel="1">
            <math xmlns="http://www.w3.org/1998/Math/MathML">            
              <apply>
                <or/>
                <apply>
                  <and/>
                  <apply>
                    <eq/>
                    <ci> SIP </ci>
                    <cn type="integer"> 0 </cn>
                  </apply>
                  <apply>
                    <eq/>
                    <ci> cdc11 </ci>
                    <cn type="integer"> 0 </cn>
                  </apply>
                  <apply>
                    <eq/>
                    <ci> cdc7 </ci>
                    <cn type="integer"> 1 </cn>
                  </apply>
                </apply>
                <apply>
                  <and/>
                  <apply>
                    <eq/>
                    <ci> SIP </ci>
                    <cn type="integer"> 0 </cn>
                  </apply>
                  <apply>
                    <eq/>
                    <ci> cdc11 </ci>
                    <cn type="integer"> 1 </cn>
                  </apply>
                </apply>
              </apply>
            </math>
                    </qual:functionTerm>
        </qual:listOfFunctionTerms>
      </qual:transition>
      <qual:transition qual:id="tr_AND4">
        <qual:listOfInputs>
          <qual:input qual:qualitativeSpecies="cdc42" qual:transitionEffect="none" qual:sign="negative" qual:id="tr_AND4_in_18"/>
        </qual:listOfInputs>
        <qual:listOfOutputs>
          <qual:output qual:qualitativeSpecies="AND4" qual:transitionEffect="assignmentLevel" qual:id="tr_AND4_out"/>
        </qual:listOfOutputs>
        <qual:listOfFunctionTerms>
          <qual:defaultTerm qual:resultLevel="0">
          </qual:defaultTerm>
          <qual:functionTerm qual:resultLevel="1">
            <math xmlns="http://www.w3.org/1998/Math/MathML">            
              <apply>
                <eq/>
                <ci> cdc42 </ci>
                <cn type="integer"> 0 </cn>
              </apply>
            </math>
                    </qual:functionTerm>
        </qual:listOfFunctionTerms>
      </qual:transition>
      <qual:transition qual:id="tr_AND5">
        <qual:listOfInputs>
          <qual:input qual:qualitativeSpecies="CK1" qual:transitionEffect="none" qual:sign="positive" qual:id="tr_AND5_in_10"/>
          <qual:input qual:qualitativeSpecies="sid4" qual:transitionEffect="none" qual:sign="positive" qual:id="tr_AND5_in_38"/>
        </qual:listOfInputs>
        <qual:listOfOutputs>
          <qual:output qual:qualitativeSpecies="AND5" qual:transitionEffect="assignmentLevel" qual:id="tr_AND5_out"/>
        </qual:listOfOutputs>
        <qual:listOfFunctionTerms>
          <qual:defaultTerm qual:resultLevel="0">
          </qual:defaultTerm>
          <qual:functionTerm qual:resultLevel="1">
            <math xmlns="http://www.w3.org/1998/Math/MathML">            
              <apply>
                <or/>
                <apply>
                  <and/>
                  <apply>
                    <eq/>
                    <ci> CK1 </ci>
                    <cn type="integer"> 0 </cn>
                  </apply>
                  <apply>
                    <eq/>
                    <ci> sid4 </ci>
                    <cn type="integer"> 1 </cn>
                  </apply>
                </apply>
                <apply>
                  <eq/>
                  <ci> CK1 </ci>
                  <cn type="integer"> 1 </cn>
                </apply>
              </apply>
            </math>
                    </qual:functionTerm>
        </qual:listOfFunctionTerms>
      </qual:transition>
      <qual:transition qual:id="tr_AND6">
        <qual:listOfInputs>
          <qual:input qual:qualitativeSpecies="dma1" qual:transitionEffect="none" qual:sign="positive" qual:id="tr_AND6_in_23"/>
          <qual:input qual:qualitativeSpecies="sid4" qual:transitionEffect="none" qual:sign="positive" qual:id="tr_AND6_in_38"/>
        </qual:listOfInputs>
        <qual:listOfOutputs>
          <qual:output qual:qualitativeSpecies="AND6" qual:transitionEffect="assignmentLevel" qual:id="tr_AND6_out"/>
        </qual:listOfOutputs>
        <qual:listOfFunctionTerms>
          <qual:defaultTerm qual:resultLevel="0">
          </qual:defaultTerm>
          <qual:functionTerm qual:resultLevel="1">
            <math xmlns="http://www.w3.org/1998/Math/MathML">            
              <apply>
                <or/>
                <apply>
                  <and/>
                  <apply>
                    <eq/>
                    <ci> dma1 </ci>
                    <cn type="integer"> 0 </cn>
                  </apply>
                  <apply>
                    <eq/>
                    <ci> sid4 </ci>
                    <cn type="integer"> 1 </cn>
                  </apply>
                </apply>
                <apply>
                  <eq/>
                  <ci> dma1 </ci>
                  <cn type="integer"> 1 </cn>
                </apply>
              </apply>
            </math>
                    </qual:functionTerm>
        </qual:listOfFunctionTerms>
      </qual:transition>
      <qual:transition qual:id="tr_AND7">
        <qual:listOfInputs>
          <qual:input qual:qualitativeSpecies="cdkH" qual:transitionEffect="none" qual:sign="positive" qual:id="tr_AND7_in_21"/>
          <qual:input qual:qualitativeSpecies="ppc89" qual:transitionEffect="none" qual:sign="positive" qual:id="tr_AND7_in_34"/>
        </qual:listOfInputs>
        <qual:listOfOutputs>
          <qual:output qual:qualitativeSpecies="AND7" qual:transitionEffect="assignmentLevel" qual:id="tr_AND7_out"/>
        </qual:listOfOutputs>
        <qual:listOfFunctionTerms>
          <qual:defaultTerm qual:resultLevel="0">
          </qual:defaultTerm>
          <qual:functionTerm qual:resultLevel="1">
            <math xmlns="http://www.w3.org/1998/Math/MathML">            
              <apply>
                <or/>
                <apply>
                  <and/>
                  <apply>
                    <eq/>
                    <ci> cdkH </ci>
                    <cn type="integer"> 0 </cn>
                  </apply>
                  <apply>
                    <eq/>
                    <ci> ppc89 </ci>
                    <cn type="integer"> 1 </cn>
                  </apply>
                </apply>
                <apply>
                  <eq/>
                  <ci> cdkH </ci>
                  <cn type="integer"> 1 </cn>
                </apply>
              </apply>
            </math>
                    </qual:functionTerm>
        </qual:listOfFunctionTerms>
      </qual:transition>
      <qual:transition qual:id="tr_AND9">
        <qual:listOfInputs>
          <qual:input qual:qualitativeSpecies="cdkH" qual:transitionEffect="none" qual:sign="negative" qual:id="tr_AND9_in_21"/>
          <qual:input qual:qualitativeSpecies="sid2mob1" qual:transitionEffect="none" qual:sign="positive" qual:id="tr_AND9_in_37"/>
        </qual:listOfInputs>
        <qual:listOfOutputs>
          <qual:output qual:qualitativeSpecies="AND9" qual:transitionEffect="assignmentLevel" qual:id="tr_AND9_out"/>
        </qual:listOfOutputs>
        <qual:listOfFunctionTerms>
          <qual:defaultTerm qual:resultLevel="0">
          </qual:defaultTerm>
          <qual:functionTerm qual:resultLevel="1">
            <math xmlns="http://www.w3.org/1998/Math/MathML">            
              <apply>
                <and/>
                <apply>
                  <eq/>
                  <ci> cdkH </ci>
                  <cn type="integer"> 0 </cn>
                </apply>
                <apply>
                  <eq/>
                  <ci> sid2mob1 </ci>
                  <cn type="integer"> 1 </cn>
                </apply>
              </apply>
            </math>
                    </qual:functionTerm>
        </qual:listOfFunctionTerms>
      </qual:transition>
      <qual:transition qual:id="tr_CK1">
        <qual:listOfOutputs>
          <qual:output qual:qualitativeSpecies="CK1" qual:transitionEffect="assignmentLevel" qual:id="tr_CK1_out"/>
        </qual:listOfOutputs>
        <qual:listOfFunctionTerms>
          <qual:defaultTerm qual:resultLevel="0">
          </qual:defaultTerm>
        </qual:listOfFunctionTerms>
      </qual:transition>
      <qual:transition qual:id="tr_Rga4">
        <qual:listOfInputs>
          <qual:input qual:qualitativeSpecies="pom1" qual:transitionEffect="none" qual:sign="negative" qual:id="tr_Rga4_in_33"/>
        </qual:listOfInputs>
        <qual:listOfOutputs>
          <qual:output qual:qualitativeSpecies="Rga4" qual:transitionEffect="assignmentLevel" qual:id="tr_Rga4_out"/>
        </qual:listOfOutputs>
        <qual:listOfFunctionTerms>
          <qual:defaultTerm qual:resultLevel="0">
          </qual:defaultTerm>
          <qual:functionTerm qual:resultLevel="1">
            <math xmlns="http://www.w3.org/1998/Math/MathML">            
              <apply>
                <eq/>
                <ci> pom1 </ci>
                <cn type="integer"> 0 </cn>
              </apply>
            </math>
                    </qual:functionTerm>
        </qual:listOfFunctionTerms>
      </qual:transition>
      <qual:transition qual:id="tr_SIP">
        <qual:listOfInputs>
          <qual:input qual:qualitativeSpecies="AND7" qual:transitionEffect="none" qual:sign="positive" qual:id="tr_SIP_in_8"/>
          <qual:input qual:qualitativeSpecies="cdk0" qual:transitionEffect="none" qual:sign="negative" qual:id="tr_SIP_in_20"/>
        </qual:listOfInputs>
        <qual:listOfOutputs>
          <qual:output qual:qualitativeSpecies="SIP" qual:transitionEffect="assignmentLevel" qual:id="tr_SIP_out"/>
        </qual:listOfOutputs>
        <qual:listOfFunctionTerms>
          <qual:defaultTerm qual:resultLevel="0">
          </qual:defaultTerm>
          <qual:functionTerm qual:resultLevel="1">
            <math xmlns="http://www.w3.org/1998/Math/MathML">            
              <apply>
                <and/>
                <apply>
                  <eq/>
                  <ci> AND7 </ci>
                  <cn type="integer"> 1 </cn>
                </apply>
                <apply>
                  <eq/>
                  <ci> cdk0 </ci>
                  <cn type="integer"> 0 </cn>
                </apply>
              </apply>
            </math>
                    </qual:functionTerm>
        </qual:listOfFunctionTerms>
      </qual:transition>
      <qual:transition qual:id="tr_byr4">
        <qual:listOfInputs>
          <qual:input qual:qualitativeSpecies="AND11" qual:transitionEffect="none" qual:sign="negative" qual:id="tr_byr4_in_2"/>
          <qual:input qual:qualitativeSpecies="AND4" qual:transitionEffect="none" qual:sign="positive" qual:id="tr_byr4_in_5"/>
          <qual:input qual:qualitativeSpecies="cdkL" qual:transitionEffect="none" qual:sign="positive" qual:id="tr_byr4_in_22"/>
        </qual:listOfInputs>
        <qual:listOfOutputs>
          <qual:output qual:qualitativeSpecies="byr4" qual:transitionEffect="assignmentLevel" qual:id="tr_byr4_out"/>
        </qual:listOfOutputs>
        <qual:listOfFunctionTerms>
          <qual:defaultTerm qual:resultLevel="0">
          </qual:defaultTerm>
          <qual:functionTerm qual:resultLevel="1">
            <math xmlns="http://www.w3.org/1998/Math/MathML">            
              <apply>
                <or/>
                <apply>
                  <and/>
                  <apply>
                    <eq/>
                    <ci> AND11 </ci>
                    <cn type="integer"> 0 </cn>
                  </apply>
                  <apply>
                    <eq/>
                    <ci> AND4 </ci>
                    <cn type="integer"> 0 </cn>
                  </apply>
                  <apply>
                    <eq/>
                    <ci> cdkL </ci>
                    <cn type="integer"> 1 </cn>
                  </apply>
                </apply>
                <apply>
                  <and/>
                  <apply>
                    <eq/>
                    <ci> AND11 </ci>
                    <cn type="integer"> 0 </cn>
                  </apply>
                  <apply>
                    <eq/>
                    <ci> AND4 </ci>
                    <cn type="integer"> 1 </cn>
                  </apply>
                </apply>
              </apply>
            </math>
                    </qual:functionTerm>
        </qual:listOfFunctionTerms>
      </qual:transition>
      <qual:transition qual:id="tr_byr4cdc16">
        <qual:listOfInputs>
          <qual:input qual:qualitativeSpecies="AND1" qual:transitionEffect="none" qual:sign="positive" qual:id="tr_byr4cdc16_in_0"/>
        </qual:listOfInputs>
        <qual:listOfOutputs>
          <qual:output qual:qualitativeSpecies="byr4cdc16" qual:transitionEffect="assignmentLevel" qual:id="tr_byr4cdc16_out"/>
        </qual:listOfOutputs>
        <qual:listOfFunctionTerms>
          <qual:defaultTerm qual:resultLevel="0">
          </qual:defaultTerm>
          <qual:functionTerm qual:resultLevel="1">
            <math xmlns="http://www.w3.org/1998/Math/MathML">            
              <apply>
                <eq/>
                <ci> AND1 </ci>
                <cn type="integer"> 1 </cn>
              </apply>
            </math>
                    </qual:functionTerm>
        </qual:listOfFunctionTerms>
      </qual:transition>
      <qual:transition qual:id="tr_cdc11">
        <qual:listOfInputs>
          <qual:input qual:qualitativeSpecies="AND10" qual:transitionEffect="none" qual:sign="positive" qual:id="tr_cdc11_in_1"/>
          <qual:input qual:qualitativeSpecies="cdc7" qual:transitionEffect="none" qual:sign="positive" qual:id="tr_cdc11_in_19"/>
          <qual:input qual:qualitativeSpecies="sid4" qual:transitionEffect="none" qual:sign="positive" qual:id="tr_cdc11_in_38"/>
        </qual:listOfInputs>
        <qual:listOfOutputs>
          <qual:output qual:qualitativeSpecies="cdc11" qual:transitionEffect="assignmentLevel" qual:id="tr_cdc11_out"/>
        </qual:listOfOutputs>
        <qual:listOfFunctionTerms>
          <qual:defaultTerm qual:resultLevel="0">
          </qual:defaultTerm>
          <qual:functionTerm qual:resultLevel="1">
            <math xmlns="http://www.w3.org/1998/Math/MathML">            
              <apply>
                <or/>
                <apply>
                  <and/>
                  <apply>
                    <eq/>
                    <ci> AND10 </ci>
                    <cn type="integer"> 0 </cn>
                  </apply>
                  <apply>
                    <eq/>
                    <ci> cdc7 </ci>
                    <cn type="integer"> 0 </cn>
                  </apply>
                  <apply>
                    <eq/>
                    <ci> sid4 </ci>
                    <cn type="integer"> 1 </cn>
                  </apply>
                </apply>
                <apply>
                  <and/>
                  <apply>
                    <eq/>
                    <ci> AND10 </ci>
                    <cn type="integer"> 0 </cn>
                  </apply>
                  <apply>
                    <eq/>
                    <ci> cdc7 </ci>
                    <cn type="integer"> 1 </cn>
                  </apply>
                </apply>
                <apply>
                  <eq/>
                  <ci> AND10 </ci>
                  <cn type="integer"> 1 </cn>
                </apply>
              </apply>
            </math>
                    </qual:functionTerm>
        </qual:listOfFunctionTerms>
      </qual:transition>
      <qual:transition qual:id="tr_cdc14sid1">
        <qual:listOfInputs>
          <qual:input qual:qualitativeSpecies="cdc7" qual:transitionEffect="none" qual:sign="positive" qual:id="tr_cdc14sid1_in_19"/>
          <qual:input qual:qualitativeSpecies="cdkH" qual:transitionEffect="none" qual:sign="negative" qual:id="tr_cdc14sid1_in_21"/>
        </qual:listOfInputs>
        <qual:listOfOutputs>
          <qual:output qual:qualitativeSpecies="cdc14sid1" qual:transitionEffect="assignmentLevel" qual:id="tr_cdc14sid1_out"/>
        </qual:listOfOutputs>
        <qual:listOfFunctionTerms>
          <qual:defaultTerm qual:resultLevel="0">
          </qual:defaultTerm>
          <qual:functionTerm qual:resultLevel="1">
            <math xmlns="http://www.w3.org/1998/Math/MathML">            
              <apply>
                <and/>
                <apply>
                  <eq/>
                  <ci> cdc7 </ci>
                  <cn type="integer"> 1 </cn>
                </apply>
                <apply>
                  <eq/>
                  <ci> cdkH </ci>
                  <cn type="integer"> 0 </cn>
                </apply>
              </apply>
            </math>
                    </qual:functionTerm>
        </qual:listOfFunctionTerms>
      </qual:transition>
      <qual:transition qual:id="tr_cdc16">
        <qual:listOfInputs>
          <qual:input qual:qualitativeSpecies="cdc11" qual:transitionEffect="none" qual:sign="positive" qual:id="tr_cdc16_in_15"/>
          <qual:input qual:qualitativeSpecies="fin1" qual:transitionEffect="none" qual:sign="negative" qual:id="tr_cdc16_in_25"/>
        </qual:listOfInputs>
        <qual:listOfOutputs>
          <qual:output qual:qualitativeSpecies="cdc16" qual:transitionEffect="assignmentLevel" qual:id="tr_cdc16_out"/>
        </qual:listOfOutputs>
        <qual:listOfFunctionTerms>
          <qual:defaultTerm qual:resultLevel="0">
          </qual:defaultTerm>
          <qual:functionTerm qual:resultLevel="1">
            <math xmlns="http://www.w3.org/1998/Math/MathML">            
              <apply>
                <and/>
                <apply>
                  <eq/>
                  <ci> cdc11 </ci>
                  <cn type="integer"> 1 </cn>
                </apply>
                <apply>
                  <eq/>
                  <ci> fin1 </ci>
                  <cn type="integer"> 0 </cn>
                </apply>
              </apply>
            </math>
                    </qual:functionTerm>
        </qual:listOfFunctionTerms>
      </qual:transition>
      <qual:transition qual:id="tr_cdc42">
        <qual:listOfInputs>
          <qual:input qual:qualitativeSpecies="Rga4" qual:transitionEffect="none" qual:sign="negative" qual:id="tr_cdc42_in_11"/>
          <qual:input qual:qualitativeSpecies="gef1" qual:transitionEffect="none" qual:sign="positive" qual:id="tr_cdc42_in_27"/>
          <qual:input qual:qualitativeSpecies="scd1" qual:transitionEffect="none" qual:sign="positive" qual:id="tr_cdc42_in_36"/>
        </qual:listOfInputs>
        <qual:listOfOutputs>
          <qual:output qual:qualitativeSpecies="cdc42" qual:transitionEffect="assignmentLevel" qual:id="tr_cdc42_out"/>
        </qual:listOfOutputs>
        <qual:listOfFunctionTerms>
          <qual:defaultTerm qual:resultLevel="0">
          </qual:defaultTerm>
          <qual:functionTerm qual:resultLevel="1">
            <math xmlns="http://www.w3.org/1998/Math/MathML">            
              <apply>
                <or/>
                <apply>
                  <and/>
                  <apply>
                    <eq/>
                    <ci> Rga4 </ci>
                    <cn type="integer"> 0 </cn>
                  </apply>
                  <apply>
                    <eq/>
                    <ci> gef1 </ci>
                    <cn type="integer"> 0 </cn>
                  </apply>
                  <apply>
                    <eq/>
                    <ci> scd1 </ci>
                    <cn type="integer"> 1 </cn>
                  </apply>
                </apply>
                <apply>
                  <and/>
                  <apply>
                    <eq/>
                    <ci> Rga4 </ci>
                    <cn type="integer"> 0 </cn>
                  </apply>
                  <apply>
                    <eq/>
                    <ci> gef1 </ci>
                    <cn type="integer"> 1 </cn>
                  </apply>
                </apply>
              </apply>
            </math>
                    </qual:functionTerm>
        </qual:listOfFunctionTerms>
      </qual:transition>
      <qual:transition qual:id="tr_cdc7">
        <qual:listOfInputs>
          <qual:input qual:qualitativeSpecies="AND2" qual:transitionEffect="none" qual:sign="positive" qual:id="tr_cdc7_in_3"/>
        </qual:listOfInputs>
        <qual:listOfOutputs>
          <qual:output qual:qualitativeSpecies="cdc7" qual:transitionEffect="assignmentLevel" qual:id="tr_cdc7_out"/>
        </qual:listOfOutputs>
        <qual:listOfFunctionTerms>
          <qual:defaultTerm qual:resultLevel="0">
          </qual:defaultTerm>
          <qual:functionTerm qual:resultLevel="1">
            <math xmlns="http://www.w3.org/1998/Math/MathML">            
              <apply>
                <eq/>
                <ci> AND2 </ci>
                <cn type="integer"> 1 </cn>
              </apply>
            </math>
                    </qual:functionTerm>
        </qual:listOfFunctionTerms>
      </qual:transition>
      <qual:transition qual:id="tr_cdk0">
        <qual:listOfOutputs>
          <qual:output qual:qualitativeSpecies="cdk0" qual:transitionEffect="assignmentLevel" qual:id="tr_cdk0_out"/>
        </qual:listOfOutputs>
        <qual:listOfFunctionTerms>
          <qual:defaultTerm qual:resultLevel="0">
          </qual:defaultTerm>
        </qual:listOfFunctionTerms>
      </qual:transition>
      <qual:transition qual:id="tr_cdkH">
        <qual:listOfOutputs>
          <qual:output qual:qualitativeSpecies="cdkH" qual:transitionEffect="assignmentLevel" qual:id="tr_cdkH_out"/>
        </qual:listOfOutputs>
        <qual:listOfFunctionTerms>
          <qual:defaultTerm qual:resultLevel="0">
          </qual:defaultTerm>
        </qual:listOfFunctionTerms>
      </qual:transition>
      <qual:transition qual:id="tr_cdkL">
        <qual:listOfOutputs>
          <qual:output qual:qualitativeSpecies="cdkL" qual:transitionEffect="assignmentLevel" qual:id="tr_cdkL_out"/>
        </qual:listOfOutputs>
        <qual:listOfFunctionTerms>
          <qual:defaultTerm qual:resultLevel="0">
          </qual:defaultTerm>
        </qual:listOfFunctionTerms>
      </qual:transition>
      <qual:transition qual:id="tr_dma1">
        <qual:listOfInputs>
          <qual:input qual:qualitativeSpecies="AND5" qual:transitionEffect="none" qual:sign="positive" qual:id="tr_dma1_in_6"/>
        </qual:listOfInputs>
        <qual:listOfOutputs>
          <qual:output qual:qualitativeSpecies="dma1" qual:transitionEffect="assignmentLevel" qual:id="tr_dma1_out"/>
        </qual:listOfOutputs>
        <qual:listOfFunctionTerms>
          <qual:defaultTerm qual:resultLevel="0">
          </qual:defaultTerm>
          <qual:functionTerm qual:resultLevel="1">
            <math xmlns="http://www.w3.org/1998/Math/MathML">            
              <apply>
                <eq/>
                <ci> AND5 </ci>
                <cn type="integer"> 1 </cn>
              </apply>
            </math>
                    </qual:functionTerm>
        </qual:listOfFunctionTerms>
      </qual:transition>
      <qual:transition qual:id="tr_etd1">
        <qual:listOfOutputs>
          <qual:output qual:qualitativeSpecies="etd1" qual:transitionEffect="assignmentLevel" qual:id="tr_etd1_out"/>
        </qual:listOfOutputs>
        <qual:listOfFunctionTerms>
          <qual:defaultTerm qual:resultLevel="0">
          </qual:defaultTerm>
        </qual:listOfFunctionTerms>
      </qual:transition>
      <qual:transition qual:id="tr_fin1">
        <qual:listOfInputs>
          <qual:input qual:qualitativeSpecies="cdkH" qual:transitionEffect="none" qual:sign="positive" qual:id="tr_fin1_in_21"/>
        </qual:listOfInputs>
        <qual:listOfOutputs>
          <qual:output qual:qualitativeSpecies="fin1" qual:transitionEffect="assignmentLevel" qual:id="tr_fin1_out"/>
        </qual:listOfOutputs>
        <qual:listOfFunctionTerms>
          <qual:defaultTerm qual:resultLevel="0">
          </qual:defaultTerm>
          <qual:functionTerm qual:resultLevel="1">
            <math xmlns="http://www.w3.org/1998/Math/MathML">            
              <apply>
                <eq/>
                <ci> cdkH </ci>
                <cn type="integer"> 1 </cn>
              </apply>
            </math>
                    </qual:functionTerm>
        </qual:listOfFunctionTerms>
      </qual:transition>
      <qual:transition qual:id="tr_flp1">
        <qual:listOfInputs>
          <qual:input qual:qualitativeSpecies="cdk0" qual:transitionEffect="none" qual:sign="positive" qual:id="tr_flp1_in_20"/>
          <qual:input qual:qualitativeSpecies="cdkH" qual:transitionEffect="none" qual:sign="negative" qual:id="tr_flp1_in_21"/>
          <qual:input qual:qualitativeSpecies="sid2mob1" qual:transitionEffect="none" qual:sign="positive" qual:id="tr_flp1_in_37"/>
        </qual:listOfInputs>
        <qual:listOfOutputs>
          <qual:output qual:qualitativeSpecies="flp1" qual:transitionEffect="assignmentLevel" qual:id="tr_flp1_out"/>
        </qual:listOfOutputs>
        <qual:listOfFunctionTerms>
          <qual:defaultTerm qual:resultLevel="0">
          </qual:defaultTerm>
          <qual:functionTerm qual:resultLevel="1">
            <math xmlns="http://www.w3.org/1998/Math/MathML">            
              <apply>
                <or/>
                <apply>
                  <and/>
                  <apply>
                    <eq/>
                    <ci> cdk0 </ci>
                    <cn type="integer"> 0 </cn>
                  </apply>
                  <apply>
                    <eq/>
                    <ci> cdkH </ci>
                    <cn type="integer"> 0 </cn>
                  </apply>
                  <apply>
                    <eq/>
                    <ci> sid2mob1 </ci>
                    <cn type="integer"> 1 </cn>
                  </apply>
                </apply>
                <apply>
                  <and/>
                  <apply>
                    <eq/>
                    <ci> cdk0 </ci>
                    <cn type="integer"> 1 </cn>
                  </apply>
                  <apply>
                    <eq/>
                    <ci> cdkH </ci>
                    <cn type="integer"> 0 </cn>
                  </apply>
                </apply>
              </apply>
            </math>
                    </qual:functionTerm>
        </qual:listOfFunctionTerms>
      </qual:transition>
      <qual:transition qual:id="tr_gef1">
        <qual:listOfInputs>
          <qual:input qual:qualitativeSpecies="orb6" qual:transitionEffect="none" qual:sign="positive" qual:id="tr_gef1_in_29"/>
        </qual:listOfInputs>
        <qual:listOfOutputs>
          <qual:output qual:qualitativeSpecies="gef1" qual:transitionEffect="assignmentLevel" qual:id="tr_gef1_out"/>
        </qual:listOfOutputs>
        <qual:listOfFunctionTerms>
          <qual:defaultTerm qual:resultLevel="0">
          </qual:defaultTerm>
          <qual:functionTerm qual:resultLevel="1">
            <math xmlns="http://www.w3.org/1998/Math/MathML">            
              <apply>
                <eq/>
                <ci> orb6 </ci>
                <cn type="integer"> 1 </cn>
              </apply>
            </math>
                    </qual:functionTerm>
        </qual:listOfFunctionTerms>
      </qual:transition>
      <qual:transition qual:id="tr_nak1">
        <qual:listOfInputs>
          <qual:input qual:qualitativeSpecies="AND9" qual:transitionEffect="none" qual:sign="positive" qual:id="tr_nak1_in_9"/>
          <qual:input qual:qualitativeSpecies="pmo25" qual:transitionEffect="none" qual:sign="positive" qual:id="tr_nak1_in_32"/>
        </qual:listOfInputs>
        <qual:listOfOutputs>
          <qual:output qual:qualitativeSpecies="nak1" qual:transitionEffect="assignmentLevel" qual:id="tr_nak1_out"/>
        </qual:listOfOutputs>
        <qual:listOfFunctionTerms>
          <qual:defaultTerm qual:resultLevel="0">
          </qual:defaultTerm>
          <qual:functionTerm qual:resultLevel="1">
            <math xmlns="http://www.w3.org/1998/Math/MathML">            
              <apply>
                <or/>
                <apply>
                  <and/>
                  <apply>
                    <eq/>
                    <ci> AND9 </ci>
                    <cn type="integer"> 0 </cn>
                  </apply>
                  <apply>
                    <eq/>
                    <ci> pmo25 </ci>
                    <cn type="integer"> 1 </cn>
                  </apply>
                </apply>
                <apply>
                  <eq/>
                  <ci> AND9 </ci>
                  <cn type="integer"> 1 </cn>
                </apply>
              </apply>
            </math>
                    </qual:functionTerm>
        </qual:listOfFunctionTerms>
      </qual:transition>
      <qual:transition qual:id="tr_orb6">
        <qual:listOfInputs>
          <qual:input qual:qualitativeSpecies="nak1" qual:transitionEffect="none" qual:sign="positive" qual:id="tr_orb6_in_28"/>
          <qual:input qual:qualitativeSpecies="pak1" qual:transitionEffect="none" qual:sign="positive" qual:id="tr_orb6_in_30"/>
        </qual:listOfInputs>
        <qual:listOfOutputs>
          <qual:output qual:qualitativeSpecies="orb6" qual:transitionEffect="assignmentLevel" qual:id="tr_orb6_out"/>
        </qual:listOfOutputs>
        <qual:listOfFunctionTerms>
          <qual:defaultTerm qual:resultLevel="0">
          </qual:defaultTerm>
          <qual:functionTerm qual:resultLevel="1">
            <math xmlns="http://www.w3.org/1998/Math/MathML">            
              <apply>
                <or/>
                <apply>
                  <and/>
                  <apply>
                    <eq/>
                    <ci> nak1 </ci>
                    <cn type="integer"> 0 </cn>
                  </apply>
                  <apply>
                    <eq/>
                    <ci> pak1 </ci>
                    <cn type="integer"> 1 </cn>
                  </apply>
                </apply>
                <apply>
                  <eq/>
                  <ci> nak1 </ci>
                  <cn type="integer"> 1 </cn>
                </apply>
              </apply>
            </math>
                    </qual:functionTerm>
        </qual:listOfFunctionTerms>
      </qual:transition>
      <qual:transition qual:id="tr_pak1">
        <qual:listOfInputs>
          <qual:input qual:qualitativeSpecies="cdc42" qual:transitionEffect="none" qual:sign="positive" qual:id="tr_pak1_in_18"/>
        </qual:listOfInputs>
        <qual:listOfOutputs>
          <qual:output qual:qualitativeSpecies="pak1" qual:transitionEffect="assignmentLevel" qual:id="tr_pak1_out"/>
        </qual:listOfOutputs>
        <qual:listOfFunctionTerms>
          <qual:defaultTerm qual:resultLevel="0">
          </qual:defaultTerm>
          <qual:functionTerm qual:resultLevel="1">
            <math xmlns="http://www.w3.org/1998/Math/MathML">            
              <apply>
                <eq/>
                <ci> cdc42 </ci>
                <cn type="integer"> 1 </cn>
              </apply>
            </math>
                    </qual:functionTerm>
        </qual:listOfFunctionTerms>
      </qual:transition>
      <qual:transition qual:id="tr_plo1">
        <qual:listOfInputs>
          <qual:input qual:qualitativeSpecies="AND6" qual:transitionEffect="none" qual:sign="negative" qual:id="tr_plo1_in_7"/>
          <qual:input qual:qualitativeSpecies="cdkH" qual:transitionEffect="none" qual:sign="positive" qual:id="tr_plo1_in_21"/>
          <qual:input qual:qualitativeSpecies="cdkL" qual:transitionEffect="none" qual:sign="negative" qual:id="tr_plo1_in_22"/>
          <qual:input qual:qualitativeSpecies="sid4" qual:transitionEffect="none" qual:sign="positive" qual:id="tr_plo1_in_38"/>
        </qual:listOfInputs>
        <qual:listOfOutputs>
          <qual:output qual:qualitativeSpecies="plo1" qual:transitionEffect="assignmentLevel" qual:id="tr_plo1_out"/>
        </qual:listOfOutputs>
        <qual:listOfFunctionTerms>
          <qual:defaultTerm qual:resultLevel="0">
          </qual:defaultTerm>
          <qual:functionTerm qual:resultLevel="1">
            <math xmlns="http://www.w3.org/1998/Math/MathML">            
              <apply>
                <or/>
                <apply>
                  <and/>
                  <apply>
                    <eq/>
                    <ci> AND6 </ci>
                    <cn type="integer"> 0 </cn>
                  </apply>
                  <apply>
                    <eq/>
                    <ci> cdkH </ci>
                    <cn type="integer"> 0 </cn>
                  </apply>
                  <apply>
                    <eq/>
                    <ci> cdkL </ci>
                    <cn type="integer"> 0 </cn>
                  </apply>
                  <apply>
                    <eq/>
                    <ci> sid4 </ci>
                    <cn type="integer"> 1 </cn>
                  </apply>
                </apply>
                <apply>
                  <and/>
                  <apply>
                    <eq/>
                    <ci> AND6 </ci>
                    <cn type="integer"> 0 </cn>
                  </apply>
                  <apply>
                    <eq/>
                    <ci> cdkH </ci>
                    <cn type="integer"> 1 </cn>
                  </apply>
                  <apply>
                    <eq/>
                    <ci> cdkL </ci>
                    <cn type="integer"> 0 </cn>
                  </apply>
                </apply>
              </apply>
            </math>
                    </qual:functionTerm>
        </qual:listOfFunctionTerms>
      </qual:transition>
      <qual:transition qual:id="tr_pmo25">
        <qual:listOfInputs>
          <qual:input qual:qualitativeSpecies="cdc14sid1" qual:transitionEffect="none" qual:sign="positive" qual:id="tr_pmo25_in_16"/>
          <qual:input qual:qualitativeSpecies="cdc7" qual:transitionEffect="none" qual:sign="positive" qual:id="tr_pmo25_in_19"/>
        </qual:listOfInputs>
        <qual:listOfOutputs>
          <qual:output qual:qualitativeSpecies="pmo25" qual:transitionEffect="assignmentLevel" qual:id="tr_pmo25_out"/>
        </qual:listOfOutputs>
        <qual:listOfFunctionTerms>
          <qual:defaultTerm qual:resultLevel="0">
          </qual:defaultTerm>
          <qual:functionTerm qual:resultLevel="1">
            <math xmlns="http://www.w3.org/1998/Math/MathML">            
              <apply>
                <or/>
                <apply>
                  <and/>
                  <apply>
                    <eq/>
                    <ci> cdc14sid1 </ci>
                    <cn type="integer"> 0 </cn>
                  </apply>
                  <apply>
                    <eq/>
                    <ci> cdc7 </ci>
                    <cn type="integer"> 1 </cn>
                  </apply>
                </apply>
                <apply>
                  <eq/>
                  <ci> cdc14sid1 </ci>
                  <cn type="integer"> 1 </cn>
                </apply>
              </apply>
            </math>
                    </qual:functionTerm>
        </qual:listOfFunctionTerms>
      </qual:transition>
      <qual:transition qual:id="tr_pom1">
        <qual:listOfInputs>
          <qual:input qual:qualitativeSpecies="pak1" qual:transitionEffect="none" qual:sign="positive" qual:id="tr_pom1_in_30"/>
        </qual:listOfInputs>
        <qual:listOfOutputs>
          <qual:output qual:qualitativeSpecies="pom1" qual:transitionEffect="assignmentLevel" qual:id="tr_pom1_out"/>
        </qual:listOfOutputs>
        <qual:listOfFunctionTerms>
          <qual:defaultTerm qual:resultLevel="0">
          </qual:defaultTerm>
          <qual:functionTerm qual:resultLevel="1">
            <math xmlns="http://www.w3.org/1998/Math/MathML">            
              <apply>
                <eq/>
                <ci> pak1 </ci>
                <cn type="integer"> 1 </cn>
              </apply>
            </math>
                    </qual:functionTerm>
        </qual:listOfFunctionTerms>
      </qual:transition>
      <qual:transition qual:id="tr_ppc89">
        <qual:listOfOutputs>
          <qual:output qual:qualitativeSpecies="ppc89" qual:transitionEffect="assignmentLevel" qual:id="tr_ppc89_out"/>
        </qual:listOfOutputs>
        <qual:listOfFunctionTerms>
          <qual:defaultTerm qual:resultLevel="0">
          </qual:defaultTerm>
        </qual:listOfFunctionTerms>
      </qual:transition>
      <qual:transition qual:id="tr_ras1">
        <qual:listOfOutputs>
          <qual:output qual:qualitativeSpecies="ras1" qual:transitionEffect="assignmentLevel" qual:id="tr_ras1_out"/>
        </qual:listOfOutputs>
        <qual:listOfFunctionTerms>
          <qual:defaultTerm qual:resultLevel="0">
          </qual:defaultTerm>
        </qual:listOfFunctionTerms>
      </qual:transition>
      <qual:transition qual:id="tr_scd1">
        <qual:listOfInputs>
          <qual:input qual:qualitativeSpecies="ras1" qual:transitionEffect="none" qual:sign="positive" qual:id="tr_scd1_in_35"/>
        </qual:listOfInputs>
        <qual:listOfOutputs>
          <qual:output qual:qualitativeSpecies="scd1" qual:transitionEffect="assignmentLevel" qual:id="tr_scd1_out"/>
        </qual:listOfOutputs>
        <qual:listOfFunctionTerms>
          <qual:defaultTerm qual:resultLevel="0">
          </qual:defaultTerm>
          <qual:functionTerm qual:resultLevel="1">
            <math xmlns="http://www.w3.org/1998/Math/MathML">            
              <apply>
                <eq/>
                <ci> ras1 </ci>
                <cn type="integer"> 1 </cn>
              </apply>
            </math>
                    </qual:functionTerm>
        </qual:listOfFunctionTerms>
      </qual:transition>
      <qual:transition qual:id="tr_sid2mob1">
        <qual:listOfInputs>
          <qual:input qual:qualitativeSpecies="AND3" qual:transitionEffect="none" qual:sign="positive" qual:id="tr_sid2mob1_in_4"/>
          <qual:input qual:qualitativeSpecies="cdc7" qual:transitionEffect="none" qual:sign="positive" qual:id="tr_sid2mob1_in_19"/>
        </qual:listOfInputs>
        <qual:listOfOutputs>
          <qual:output qual:qualitativeSpecies="sid2mob1" qual:transitionEffect="assignmentLevel" qual:id="tr_sid2mob1_out"/>
        </qual:listOfOutputs>
        <qual:listOfFunctionTerms>
          <qual:defaultTerm qual:resultLevel="0">
          </qual:defaultTerm>
          <qual:functionTerm qual:resultLevel="1">
            <math xmlns="http://www.w3.org/1998/Math/MathML">            
              <apply>
                <or/>
                <apply>
                  <and/>
                  <apply>
                    <eq/>
                    <ci> AND3 </ci>
                    <cn type="integer"> 0 </cn>
                  </apply>
                  <apply>
                    <eq/>
                    <ci> cdc7 </ci>
                    <cn type="integer"> 1 </cn>
                  </apply>
                </apply>
                <apply>
                  <eq/>
                  <ci> AND3 </ci>
                  <cn type="integer"> 1 </cn>
                </apply>
              </apply>
            </math>
                    </qual:functionTerm>
        </qual:listOfFunctionTerms>
      </qual:transition>
      <qual:transition qual:id="tr_sid4">
        <qual:listOfInputs>
          <qual:input qual:qualitativeSpecies="ppc89" qual:transitionEffect="none" qual:sign="positive" qual:id="tr_sid4_in_34"/>
        </qual:listOfInputs>
        <qual:listOfOutputs>
          <qual:output qual:qualitativeSpecies="sid4" qual:transitionEffect="assignmentLevel" qual:id="tr_sid4_out"/>
        </qual:listOfOutputs>
        <qual:listOfFunctionTerms>
          <qual:defaultTerm qual:resultLevel="0">
          </qual:defaultTerm>
          <qual:functionTerm qual:resultLevel="1">
            <math xmlns="http://www.w3.org/1998/Math/MathML">            
              <apply>
                <eq/>
                <ci> ppc89 </ci>
                <cn type="integer"> 1 </cn>
              </apply>
            </math>
                    </qual:functionTerm>
        </qual:listOfFunctionTerms>
      </qual:transition>
      <qual:transition qual:id="tr_spg1">
        <qual:listOfInputs>
          <qual:input qual:qualitativeSpecies="byr4cdc16" qual:transitionEffect="none" qual:sign="negative" qual:id="tr_spg1_in_14"/>
          <qual:input qual:qualitativeSpecies="cdc11" qual:transitionEffect="none" qual:sign="positive" qual:id="tr_spg1_in_15"/>
          <qual:input qual:qualitativeSpecies="etd1" qual:transitionEffect="none" qual:sign="positive" qual:id="tr_spg1_in_24"/>
        </qual:listOfInputs>
        <qual:listOfOutputs>
          <qual:output qual:qualitativeSpecies="spg1" qual:transitionEffect="assignmentLevel" qual:id="tr_spg1_out"/>
        </qual:listOfOutputs>
        <qual:listOfFunctionTerms>
          <qual:defaultTerm qual:resultLevel="0">
          </qual:defaultTerm>
          <qual:functionTerm qual:resultLevel="1">
            <math xmlns="http://www.w3.org/1998/Math/MathML">            
              <apply>
                <or/>
                <apply>
                  <and/>
                  <apply>
                    <eq/>
                    <ci> byr4cdc16 </ci>
                    <cn type="integer"> 0 </cn>
                  </apply>
                  <apply>
                    <eq/>
                    <ci> cdc11 </ci>
                    <cn type="integer"> 0 </cn>
                  </apply>
                  <apply>
                    <eq/>
                    <ci> etd1 </ci>
                    <cn type="integer"> 1 </cn>
                  </apply>
                </apply>
                <apply>
                  <and/>
                  <apply>
                    <eq/>
                    <ci> byr4cdc16 </ci>
                    <cn type="integer"> 0 </cn>
                  </apply>
                  <apply>
                    <eq/>
                    <ci> cdc11 </ci>
                    <cn type="integer"> 1 </cn>
                  </apply>
                </apply>
              </apply>
            </math>
                    </qual:functionTerm>
        </qual:listOfFunctionTerms>
      </qual:transition>
    </qual:listOfTransitions>
    <listOfCompartments>
      <compartment constant="true" id="comp1"/>
    </listOfCompartments>
  </model>
</sbml>
